# Supplementary material for: Serum Proteins Associated with Blood–Brain Barrier as Potential Biomarkers for Seizure Prediction
Source: Int J Mol Sci. 2022 Nov 25;23(23):14712. doi: 10.3390/ijms232314712 (PMC9740683; doi:10.3390/ijms232314712)
Supplement: Supplementary file 1 [file ijms-23-14712-s001.zip]

Archive with 2 entries (1 files):
- ijms-1945822-supplementary/
- ijms-1945822-supplementary/Suppl_IJMSa_corr2.pdf
